# Supplementary material for: Co-activator candidate interactions for orphan nuclear receptor NR2E1
Source: BMC Genomics. 2016 Oct 26;17:832. doi: 10.1186/s12864-016-3173-5 (PMC5080790; doi:10.1186/s12864-016-3173-5)
Supplement: Additional file 1: — Table S1. List of all peptides used in the MARCoNI array and their corresponding binding values to NR2E1 Wt and variants R274G and R276Q. (XLS 48 kb) [file 12864_2016_3173_MOESM1_ESM.xls]

## Sheet: tech repl
raw
BioNavigator Version	0.5.1.107			PamGrid Version			Protocol file name
Barcode ()	34001514	34001515	34001516	34001514	34001515	34001516	34001514	34001515	34001516	34001514	34001515	34001516	DROME = Atro box
Exposure time ()	400	400	400	400	400	400	400	400	400	400	400	400
Cycle ()	163	163	163	163	163	163	163	163	163	163	163	163
Array ()	A1	A2	A3	A2	A3	A4	A3	A4	A1	A4	A1	A2
Visual QC ()	OK	OK	OK	OK	OK	OK	OK	OK	OK	OK	OK	OK
Operator ()	DMe	DMe	DMe	DMe	DMe	DMe	DMe	DMe	DMe	DMe	DMe	DMe
Sample name ()	DMe1100086	DMe1100086	DMe1100086	DMe1100087	DMe1100087	DMe1100087	DMe1100088	DMe1100088	DMe1100088	DMe1100089	DMe1100089	DMe1100089
Nuclear receptor ()	TLX (FLAG]	TLX (FLAG]	TLX (FLAG]	TLX (FLAG]	TLX (FLAG]	TLX (FLAG]	TLX (FLAG]	TLX (FLAG]	TLX (FLAG]	TLX (FLAG]	TLX (FLAG]	TLX (FLAG]
Compound(on Chip) ()	DMSO	DMSO	DMSO	DMSO	DMSO	DMSO	DMSO	DMSO	DMSO	DMSO	DMSO	DMSO
Compound concentration ()	-15	-15	-15	-15	-15	-15	-15	-15	-15	-15	-15	-15
transfectant ()	Mock	Mock	Mock	WT	WT	WT	R274G	R274G	R274G	R276Q	R276Q	R276Q
NRIP1_488_510	23	23.5	22	39.5	60	64	24.5	32.5	34	36.5	39	36
Q8T9N4_DROME_1813_1834	11	0	10	224	308	276	29	37	35	12	22	19
NRIP1_120_142	-2	-4	-1	4	24	23	-6	-2	-3	3	1	-4
NRIP1_121_143_P124R	14	11	11	27	40	38	9	2	10	7	12	19
PELP1_56_78_C71S	7	7	2	26	49	43	9	12	7	12	13	20
NRIP1_924_946_C945S	25	29	27	48	51	55	30	42	45	45	52	42
TRRAP_3535_3557_C3535S/C3555S	-1	0	3	14	30	25	0	5	10	2	4	1
PR285_2216_2238_C2219S	6	5	5	-3	28	23	7	11	2	5	8	1
NRIP1_805_831	-7	-10	-4	3	20	17	3	4	12	-2	-2	0
NCOA4_315_337	29	24	30	35	53	56	19	29	30	29	30	31
PROX1_57_79	17	15	10	25	42	40	8	13	20	19	17	26
TIF1A_747_769	-4	1	3	15	25	26	4	7	12	0	7	6
HAIR_553_575_C567S	24	22	18	25	44	42	19	22	24	23	29	26
EP300_2039_2061	7	-2	5	25	35	38	6	15	14	5	10	10
NRIP1_173_195	66	58	54	79	114	104	46	76	60	57	83	68
NRIP1_701_723	4	7	8	11	26	22	13	8	9	2	7	11
NCOA1_1421_1441	-9	-4	-8	4	9	9	-2	-4	-1	-7	0	-5
NCOA3_673_695	18	15	14	25	28	27	14	9	17	24	23	30
NCOR2_2330_2352	-7	-7	-4	5	8	13	-8	-7	-8	-2	-1	-13
DHX30_49_70	10	10	5	22	29	25	9	4	5	12	13	11
TGFI1_325_347_C334S/C346S	55	59	58	77	127	105	78	80	73	67	93	82
NRIP1_173_195_C177S	44	25	38	59	87	85	26	40	41	35	43	45
NSD1_894_916	12	11	8	16	21	21	7	5	7	6	15	10
PPRC1_151_173	2	3	4	27	36	52	0	8	10	4	6	10
PPRC1_1159_1181	-10	-10	-10	-29	-20	-25	-13	-8	-21	-12	-14	-13
PELP1_571_593_C575S/C581S	-2	0	-10	15	33	25	23	27	25	13	19	23
TIF1A_373_395_C394S	35	34	35	40	67	56	60	59	58	47	59	53
Q8T9N4_DROME_1813_1834_L1820A_L1823A	-6	-3	-1	16	14	10	9	2	-5	7	5	7
NCOA2_866_888	5	9	5	17	17	19	8	7	4	6	5	7
NELFB_428_450	52	46	50	39	64	63	54	74	56	70	74	62
MAPE_249_271	22	19	30	28	49	52	35	36	27	31	40	40
NRIP1_700_722	-2	-1	-5	9	14	23	9	4	14	5	28	9
PRDM2_948_970	-9	-13	-8	-14	-21	-21	-15	-17	-14	-11	-19	-10
PNRC2_118_139	7	5	10	6	21	18	9	2	12	6	23	6
NR0B2_201_223_C207S	-10	-4	-4	8	30	17	0	9	3	1	-2	0
ANDR_10_32	17	19	28	39	48	59	22	31	30	30	39	23
CHD9_2018_2040	-2	0	-2	5	7	12	7	7	-1	1	10	2
PAK6_248_270	39	36	35	77	113	82	33	53	57	57	91	59
NCOA2_677_700	12	10	14	5	25	21	8	11	14	-4	7	16
PELP1_168_190	5	0	1	6	15	12	2	4	-5	2	8	7
TRXR1_132_154	21	23	18	35	45	62	21	21	29	21	31	26
ZNT9_449_471	-1	-4	-6	-15	-29	-19	-5	-6	-9	3	-6	0
RAD9A_348_370	16	6	8	25	33	45	17	17	21	12	22	22
CNOT1_1626_1648	-16	-11	-12	-10	16	4	-6	-2	-15	-16	-9	-11
NRIP1_1055_1077	20	15	25	40	59	44	16	30	25	35	39	23
CNOT1_2086_2108	-4	-2	-1	-12	-11	-17	-11	-1	2	0	4	0
NRIP1_368_390	21	8	8	22	37	43	13	24	19	19	33	15
CBP_345_367_C367S	14	13	17	21	34	26	10	30	29	16	30	37
PELP1_258_280	-5	-9	-12	-24	-22	-29	-15	-8	-20	-10	-15	-6
PR285_432_454_C453S/C454S	-1	16	15	25	49	41	16	18	26	19	26	24
NR0B1_68_90_C69S	13	8	12	12	23	31	22	10	12	9	16	21
TGFI1_443_461_C452S/C455S	24	25	20	33	57	42	23	17	22	23	27	24
GNAQ_21_43	22	21	14	20	33	38	25	27	29	25	25	27
ZNHI3_89_111	18	2	12	26	44	36	17	18	22	22	35	16
IKBB_277_299	7	6	6	21	35	21	20	23	17	26	33	16
PNRC1_306_327	1	4	-2	16	17	31	-3	6	12	2	8	3
MLL2_4175_4197	20	21	24	27	36	50	23	26	36	31	41	29
MGMT_86_108	30	32	27	36	44	58	33	40	40	27	42	45
NELFB_328_350	3	-6	-6	2	17	11	0	3	-2	-1	7	4
NR0B2_106_128	-8	-10	-13	-22	-17	-19	-7	-6	-9	-21	-7	-9
NCOR1_2251_2273	-12	-9	-9	-5	21	5	-13	-8	-9	-12	-9	-9
NCOA3_MOUSE_1029_1051	-12	-5	-4	-8	9	4	-12	-11	-12	-5	-13	-13
NCOA3_104_123_N-KKK	12	5	7	13	17	17	11	72	6	8	10	7
NR0B2_237_257	10	4	5	6	-1	-4	3	2	12	-2	-1	2
PCAF_178_200	9	8	12	8	24	16	6	14	12	10	13	20
MLL2_4702_4724	62	48	65	50	80	78	69	70	79	72	89	82
NCOR1_2039_2061_C2056S	-2	5	5	1	11	13	1	8	6	0	7	4
TF65_437_459	-23	-21	-13	-28	-30	-39	-19	-8	-17	-15	-20	-22
NRIP1_924_946	11	18	14	28	49	28	21	28	19	16	29	18
PRGC2_146_166	-7	-8	1	6	13	5	-12	1	0	-11	-3	-8
PELP1_251_273	4	6	11	5	28	16	6	2	2	8	0	10
NSD1_982_1004	-5	-10	-6	-21	-15	-28	-11	-6	-5	-10	-10	-12
NCOR1_662_684_C662S	154	132	155	172	267	191	130	158	188	159	210	175
PELP1_20_42	-3	-3	-14	-12	8	4	4	6	3	-1	2	7
CCND1_243_264_C243S/C247S	-16	-13	-13	-37	-17	-22	-24	-12	-32	-15	-12	-27
NRBF2_128_150	-1	-1	3	-1	-3	-7	-3	-5	-1	-5	0	-6
NR0B1_136_159	1	-3	10	9	13	16	9	5	6	7	4	6
NCOA2_733_755	22	18	16	20	29	23	18	7	14	19	25	13
JHD2C_2054_2076	-9	-10	0	-1	3	3	-2	-6	-4	-1	1	-5
CNOT1_1929_1951_C1932S	9	7	8	6	28	13	9	8	19	14	11	9
IKBB_62_84	-9	-7	-9	-21	-14	-31	-17	-7	-8	-11	-27	-10
DHX30_241_262	0	7	17	4	21	23	9	4	8	6	9	9
NCOA3_609_631	11	5	19	7	22	24	10	5	7	10	18	11
WIPI1_313_335_C318S	8	7	13	15	25	14	-5	7	8	1	10	8
PR285_1062_1084	5	-5	-2	-13	-8	-26	-2	2	2	0	3	-4
PRGC2_338_358	-5	-4	-3	-12	-8	-22	-2	-13	-10	-15	-7	-12
NCOR2_2123_2145	4	1	9	21	24	10	5	8	11	14	12	13
CNOT1_2083_2105	-8	2	-11	-15	-16	-15	-5	-3	7	-11	1	-2
CBP_2055_2077	5	1	-2	-2	5	13	0	-1	7	0	2	6
NCOR1_1925_1946	2	4	12	4	13	14	1	-1	17	12	4	81
NR0B2_9_31_C9S/C11S	7	-2	1	9	23	7	22	-1	7	5	13	7
GELS_376_398	11	13	26	19	27	29	7	17	17	13	14	5
PIAS2_6_28	-1	7	-7	1	14	7	2	11	16	16	3	10
PRGR_102_124	-19	-11	-20	-17	-2	-12	-17	-17	-19	-19	-16	-3
TREF1_168_190	-8	-8	4	-18	-13	-14	-8	-11	-17	-15	-11	-11
MAPE_91_113	6	3	-5	-11	-8	-5	-2	-3	-1	1	8	0
NCOA3_725_747	3	-10	17	1	18	26	6	10	15	6	6	-2
EP300_69_91	-6	1	-4	-1	9	0	-3	-2	-5	0	0	1
PRGC1_130_155	-20	-18	-29	-30	-17	-13	-22	-15	-21	-24	-19	-26
CHD9_1023_1045	-8	-14	-16	-19	-18	-17	-11	-1	-2	-6	-5	-2
PR285_1160_1182_C1163S	-4	-11	-14	-17	-13	-22	-9	-7	-9	-5	-9	1
TREF1_850_872	26	13	12	5	27	25	16	15	16	13	22	16
MED1_591_614	8	7	-1	1	9	12	-2	3	3	0	5	5
NCOA1_677_700	9	7	6	15	15	8	8	8	5	14	14	17
MAPE_300_322	25	8	9	0	7	-2	14	9	10	4	8	9
CBP_345_368	24	23	29	27	28	30	29	27	38	26	42	27
NRIP1_253_275_C263S	0	0	-2	5	13	0	2	5	4	3	0	4
NCOR2_649_671_C649S	61	49	67	56	68	70	26	49	52	49	70	54
MED1_632_655	-22	-25	-14	-23	-24	-31	-21	-28	-27	-26	-21	-23
NCOR1_2039_2061	-1	-1	-2	1	8	-1	-9	0	-8	-6	-10	-1
NCOA2_628_651	-3	-1	9	9	8	9	4	1	8	10	5	4
PELP1_142_164	-9	-2	-12	-10	-6	6	-10	-6	-10	-2	-9	-5
MEN1_255_277	-8	-7	7	5	26	-1	-5	7	-8	0	5	-3
TRRAP_770_792	-2	2	-12	-14	-9	-13	-14	-6	-17	-3	-9	-7
MTA1S_388_410_C393S/C396S	-16	3	1	-7	12	1	-9	2	-10	-7	2	-3
ILK_131_153	14	16	20	25	26	17	17	20	19	24	29	24
MAPE_356_378	5	-16	-17	-28	-16	-26	-36	-24	-23	-22	-22	-21
CNOT1_557_579	-15	-19	-3	-14	-1	-8	-9	-10	-11	-16	7	-10
TRIP4_149_171_C171S	13	15	8	14	15	15	13	13	24	12	10	15
NR0B1_1_23	-29	-4	0	-7	3	1	-8	-2	-1	-15	-7	-2
L3R2A_12_34	-11	-4	1	-26	-4	-26	-10	-6	-16	-3	-6	-4
RBL2_875_897_C879S/C894S	-6	-4	3	-4	2	1	-6	-5	-10	-4	3	-9
CBP_57_80	-3	-4	22	-1	-4	-10	-4	-4	-2	-7	-1	1
NCOA1_620_643	2	4	-4	3	2	7	6	0	3	-2	3	1
NCOA6_1479_1501	-15	-10	-8	-15	-24	-10	-19	-7	-7	-14	-14	-17
BRD8_254_276	13	-17	-13	-18	-17	-19	-18	-26	-22	-15	-17	-15
PELP1_446_468	-25	-19	-6	-15	-6	-12	-15	-9	-4	-13	-13	-12
IKBB_244_266	5	-1	-2	-3	1	-9	0	2	-8	-4	-1	-5
UBE3A_396_418	-14	-11	-17	-20	-20	-14	-10	-12	-20	-18	-13	-10
NCOA4_79_101_C101S	-11	-14	-7	-15	5	-13	-7	-13	-1	-16	0	-6
TRRAP_971_993	10	1	-1	-3	11	4	2	7	2	3	-3	7
WIPI1_119_141	5	1	0	0	2	-2	-1	-3	-7	4	9	-1
PRGR_42_64_C64S	-11	-17	-13	-11	-12	-22	-21	-6	-14	-15	-11	-17
MAPE_382_404_C388S	-16	-7	-18	-20	-16	-18	-6	-4	-9	-4	-13	-17
MAPE_454_476_C472S	0	1	1	-7	10	-2	0	3	-2	-2	1	0
NCOA3_609_631_C627S	6	9	-8	-2	9	5	4	-2	-3	2	3	-1
UBE3A_649_671	2	-1	-9	-11	-4	-7	-3	0	-8	-1	-5	-1
BL1S1_1_11	13	15	10	20	14	8	10	12	6	10	18	18
CBP_345_368_C367S	11	9	2	8	10	-1	12	0	9	36	14	5
PELP1_496_518_C496S	-2	-4	3	-9	-9	2	10	5	2	5	6	-5
DDX5_133_155	5	-2	6	2	8	2	0	2	-1	1	13	7
KIF11_832_854_C854S	-4	-1	-4	-1	-2	-6	1	-11	-9	-5	-3	-12
PRGC1_134_154	-1	-4	8	3	6	1	-6	-4	1	-1	-1	-2
NRIP1_8_30	-4	1	4	1	4	0	2	-3	1	0	7	-3
CNOT1_140_162	8	11	14	3	24	5	5	7	14	0	3	1
NCOA6_875_897	1	10	0	-1	-5	7	-2	8	-2	0	11	3
NCOR1_2376_2398	4	-8	-9	-1	-5	1	-8	-3	-6	-8	3	2
TIP60_476_498	3	6	13	4	11	-1	3	-1	2	-3	6	2
LCOR_40_62	-10	-10	-8	-4	-20	-3	-17	-11	-8	-10	-10	-2
HAIR_745_767_C755S/C759S	-9	-2	-10	4	-2	-16	-7	-11	-16	-5	-4	-15
NELFB_80_102	9	15	8	17	8	16	5	0	7	12	12	13
CENPR_1_18	2	8	10	10	12	-2	-1	-1	-1	4	7	1
CENPR_159_177	7	64	18	22	17	30	5	15	7	3	20	17
PR285_1105_1127	0	5	8	6	8	-1	1	2	-5	6	10	1
CHD9_855_877	2	15	-5	-4	12	-1	12	2	8	5	5	2
NCOA1_737_759	6	9	20	20	28	-2	20	15	17	13	23	17
