# Supplementary material for: Co-activator candidate interactions for orphan nuclear receptor NR2E1
Source: BMC Genomics. 2016 Oct 26;17:832. doi: 10.1186/s12864-016-3173-5 (PMC5080790; doi:10.1186/s12864-016-3173-5)
Supplement: Additional file 2: — Table S2. Densitometry analysis of western blot signal after pulling-down NR2E1 Wt and variants with GST-Atrophin-1. (XLSX 9 kb) [file 12864_2016_3173_MOESM2_ESM.xlsx]

## Sheet: Sheet1
		Band density
		Western blot of NR2E1 binding to GST-ATN
			Exp.1	Exp.2	Exp.3	Average	SEM
		Wt	5.02412	2.6615	4.63139	4.10567	0.73093
		R274G	0.0709414	0.723503	0.809786	0.534744	0.233235
		R276Q	1.9082	1.98051	1.65557	1.84809	0.0984979
